# Supplementary material for: Platelet Bone Morphogenetic Protein-4 Mediates Vascular Inflammation and Neointima Formation after Arterial Injury
Source: Cells. 2021 Aug 8;10(8):2027. doi: 10.3390/cells10082027 (PMC8394465; doi:10.3390/cells10082027)
Supplement: Supplementary file 1 [file cells-10-02027-s001.zip]

Archive with 1 entries (1 files):
- cells-1264684-supplementary.pdf
